# Supplementary material for: Molecular signature evolution of coal-derived dissolved organic matter under geothermal conditions: FT-ICR MS and machine learning
Source: PLoS One. 2026 May 8;21(5):e0342889. doi: 10.1371/journal.pone.0342889 (PMC13155622; doi:10.1371/journal.pone.0342889)
Supplement: S1 File — (ZIP) [file pone.0342889.s001.zip]

Archive with 3 entries (2 files):
- SI/
- SI/code.txt
- SI/FT-ICR MS.zip
