# Supplementary material for: Molecular signature evolution of coal-derived dissolved organic matter under geothermal conditions: FT-ICR MS and machine learning
Source: PLoS One. 2026 May 8;21(5):e0342889. doi: 10.1371/journal.pone.0342889 (PMC13155622; doi:10.1371/journal.pone.0342889)
Supplement: S1 File — (ZIP) [file pone.0342889.s001.zip › SI/code.txt]

#!/usr/bin/env python3
from __future__ import annotations

import argparse
from pathlib import Path
from typing import Iterable

import matplotlib

matplotlib.use("Agg")

import matplotlib.pyplot as plt
import numpy as np
import pandas as pd
import shap
from sklearn.impute import SimpleImputer
from sklearn.metrics import classification_report, confusion_matrix
from sklearn.model_selection import train_test_split
from sklearn.pipeline import Pipeline
from sklearn.preprocessing import LabelEncoder
from xgboost import XGBClassifier


DEFAULT_FEATURES = [
    "Mass",
    "C",
    "H",
    "N",
    "O",
    "S",
    "HCraito",
    "OCraito",
    "dbe_o",
    "aimod",
    "dbe",
    "nosc",
]

CLASS_LABELS = {
    "precursor": "Removed",
    "product": "Produced",
    "resistant": "Unchanged",
}


def parse_args() -> argparse.Namespace:
    parser = argparse.ArgumentParser(
        description="Train a multiclass XGBoost model and draw SHAP plots."
    )
    parser.add_argument(
        "--run-all",
        action="store_true",
        help="Run the pipeline for sample IDs 1, 5, and 6 using rawdata/*.csv",
    )
    parser.add_argument("--sample-id", type=str, help="Sample ID, for example 1, 5, or 6")
    parser.add_argument("--sample-csv", type=Path, help="Path to sample feature CSV")
    parser.add_argument("--classified-csv", type=Path, help="Path to classified status CSV")
    parser.add_argument("--output-dir", type=Path, help="Directory for output files")
    parser.add_argument(
        "--features",
        nargs="+",
        default=DEFAULT_FEATURES,
        help="Feature columns used for training",
    )
    parser.add_argument(
        "--test-size",
        type=float,
        default=0.2,
        help="Fraction of samples used for the test set",
    )
    parser.add_argument("--random-state", type=int, default=42)
    return parser.parse_args()


def resolve_jobs(args: argparse.Namespace) -> list[tuple[str, Path, Path, Path]]:
    if args.run_all:
        base = Path("rawdata")
        return [
            (
                sid,
                base / f"sample{sid}.csv",
                base / f"classified_{sid}.csv",
                Path(f"results{sid}"),
            )
            for sid in ("1", "5", "6")
        ]

    if args.sample_id and not args.output_dir:
        args.output_dir = Path(f"results{args.sample_id}")

    if not (args.sample_csv and args.classified_csv and args.output_dir):
        raise SystemExit(
            "Use --run-all, or provide --sample-csv --classified-csv --output-dir."
        )

    sample_id = args.sample_id or args.output_dir.name.replace("results", "")
    return [(sample_id, args.sample_csv, args.classified_csv, args.output_dir)]


def merge_data(sample_csv: Path, classified_csv: Path, features: Iterable[str]) -> pd.DataFrame:
    sample_df = pd.read_csv(sample_csv)
    classified_df = pd.read_csv(classified_csv)

    keep_cols = ["MolForm", *features]
    merged = classified_df.merge(sample_df[keep_cols], on="MolForm", how="left")
    merged = merged.dropna(subset=list(features)).copy()
    return merged


def build_model(random_state: int) -> Pipeline:
    model = XGBClassifier(
        objective="multi:softprob",
        eval_metric="mlogloss",
        n_estimators=300,
        max_depth=5,
        learning_rate=0.05,
        subsample=0.9,
        colsample_bytree=0.9,
        min_child_weight=1,
        random_state=random_state,
        tree_method="hist",
    )
    return Pipeline(
        steps=[
            ("imputer", SimpleImputer(strategy="median")),
            ("model", model),
        ]
    )


def classwise_shap_array(explainer: shap.TreeExplainer, x_values: pd.DataFrame) -> np.ndarray:
    shap_values = explainer.shap_values(x_values)
    if isinstance(shap_values, list):
        stacked = np.stack(shap_values, axis=-1)
    else:
        stacked = np.asarray(shap_values)

    if stacked.ndim != 3:
        raise ValueError(f"Unexpected SHAP array shape: {stacked.shape}")

    if stacked.shape[1] != x_values.shape[1] and stacked.shape[2] == x_values.shape[1]:
        stacked = np.transpose(stacked, (0, 2, 1))
    return stacked


def write_metrics(
    output_dir: Path,
    y_true: np.ndarray,
    y_pred: np.ndarray,
    labels: list[str],
) -> None:
    report = classification_report(y_true, y_pred, target_names=labels, digits=4)
    matrix = confusion_matrix(y_true, y_pred)
    lines = ["Classification report", report, "", "Confusion matrix", str(matrix)]
    (output_dir / "model_metrics.txt").write_text("\n".join(lines), encoding="utf-8")


def save_feature_importance(
    shap_cube: np.ndarray,
    features: list[str],
    encoded_classes: np.ndarray,
    label_encoder: LabelEncoder,
    output_dir: Path,
) -> pd.DataFrame:
    class_names = label_encoder.inverse_transform(encoded_classes)
    table = pd.DataFrame(index=features)

    for class_index, class_name in zip(encoded_classes, class_names):
        mean_abs = np.abs(shap_cube[:, :, class_index]).mean(axis=0)
        table[CLASS_LABELS.get(class_name, class_name)] = mean_abs

    table["Total"] = table.sum(axis=1)
    table = table.sort_values("Total", ascending=False).reset_index(names="Feature")
    table.to_csv(output_dir / "shap_feature_importance_table.csv", index=False)
    return table


def save_shap_values(
    shap_cube: np.ndarray,
    merged_df: pd.DataFrame,
    x_values: pd.DataFrame,
    predicted_labels: np.ndarray,
    label_encoder: LabelEncoder,
    output_dir: Path,
) -> None:
    shap_by_prediction = np.vstack(
        [shap_cube[i, :, pred] for i, pred in enumerate(predicted_labels)]
    )
    shap_df = pd.DataFrame(
        shap_by_prediction,
        columns=[f"SHAP_{feature}" for feature in x_values.columns],
    )
    export_df = pd.concat(
        [
            shap_df,
            pd.DataFrame(
                {
                    "predicted_status": label_encoder.inverse_transform(predicted_labels),
                    "true_status": merged_df["status"].to_numpy(),
                    "MolForm": merged_df["MolForm"].to_numpy(),
                }
            ),
            x_values.reset_index(drop=True),
        ],
        axis=1,
    )
    export_df.to_csv(output_dir / "shap_values_all_predictions.csv", index=False)


def draw_beeswarm(
    shap_cube: np.ndarray,
    x_values: pd.DataFrame,
    predicted_labels: np.ndarray,
    output_dir: Path,
) -> None:
    shap_by_prediction = np.vstack(
        [shap_cube[i, :, pred] for i, pred in enumerate(predicted_labels)]
    )
    explanation = shap.Explanation(
        values=shap_by_prediction,
        data=x_values.to_numpy(),
        feature_names=list(x_values.columns),
    )
    plt.figure(figsize=(10, 6))
    shap.plots.beeswarm(explanation, max_display=12, show=False)
    plt.tight_layout()
    plt.savefig(output_dir / "shap_beeswarm_all_predictions.pdf", bbox_inches="tight")
    plt.close()


def draw_barplot(importance_table: pd.DataFrame, output_dir: Path) -> None:
    plot_df = importance_table.head(12).iloc[::-1]
    plt.figure(figsize=(8, 6))
    plt.barh(plot_df["Feature"], plot_df["Total"], color="#35608d")
    plt.xlabel("Mean |SHAP value|")
    plt.ylabel("Feature")
    plt.tight_layout()
    plt.savefig(output_dir / "shap_feature_importance_barplot.pdf", bbox_inches="tight")
    plt.close()


def draw_dependence_plots(
    shap_cube: np.ndarray,
    x_values: pd.DataFrame,
    predicted_labels: np.ndarray,
    importance_table: pd.DataFrame,
    output_dir: Path,
) -> None:
    shap_by_prediction = np.vstack(
        [shap_cube[i, :, pred] for i, pred in enumerate(predicted_labels)]
    )
    top_features = importance_table["Feature"].head(3).tolist()

    for rank, feature in enumerate(top_features):
        interaction = top_features[(rank + 1) % len(top_features)]
        plt.figure(figsize=(7, 5))
        shap.dependence_plot(
            feature,
            shap_by_prediction,
            x_values,
            interaction_index=interaction,
            show=False,
        )
        plt.tight_layout()
        plt.savefig(
            output_dir / f"shap_scatter_{feature}_{interaction}.pdf",
            bbox_inches="tight",
        )
        plt.close()


def run_one_job(
    sample_id: str,
    sample_csv: Path,
    classified_csv: Path,
    output_dir: Path,
    features: list[str],
    test_size: float,
    random_state: int,
) -> None:
    output_dir.mkdir(parents=True, exist_ok=True)

    merged_df = merge_data(sample_csv, classified_csv, features)
    merged_df.to_csv(output_dir / "merged_molform_elements_classified.csv", index=False)

    x_values = merged_df[features].copy()
    y_labels = merged_df["status"].copy()

    label_encoder = LabelEncoder()
    y_encoded = label_encoder.fit_transform(y_labels)

    x_train, x_test, y_train, y_test = train_test_split(
        x_values,
        y_encoded,
        test_size=test_size,
        random_state=random_state,
        stratify=y_encoded,
    )

    pipeline = build_model(random_state=random_state)
    pipeline.fit(x_train, y_train)

    y_test_pred = pipeline.predict(x_test)
    write_metrics(
        output_dir=output_dir,
        y_true=y_test,
        y_pred=y_test_pred,
        labels=list(label_encoder.classes_),
    )

    model = pipeline.named_steps["model"]
    imputer = pipeline.named_steps["imputer"]
    x_imputed = pd.DataFrame(imputer.transform(x_values), columns=features)
    predicted_labels = pipeline.predict(x_values)

    explainer = shap.TreeExplainer(model)
    shap_cube = classwise_shap_array(explainer, x_imputed)

    encoded_classes = np.arange(len(label_encoder.classes_))
    importance_table = save_feature_importance(
        shap_cube=shap_cube,
        features=features,
        encoded_classes=encoded_classes,
        label_encoder=label_encoder,
        output_dir=output_dir,
    )
    save_shap_values(
        shap_cube=shap_cube,
        merged_df=merged_df,
        x_values=x_imputed,
        predicted_labels=predicted_labels,
        label_encoder=label_encoder,
        output_dir=output_dir,
    )
    draw_beeswarm(
        shap_cube=shap_cube,
        x_values=x_imputed,
        predicted_labels=predicted_labels,
        output_dir=output_dir,
    )
    draw_barplot(importance_table=importance_table, output_dir=output_dir)
    draw_dependence_plots(
        shap_cube=shap_cube,
        x_values=x_imputed,
        predicted_labels=predicted_labels,
        importance_table=importance_table,
        output_dir=output_dir,
    )

    summary = pd.DataFrame(
        {
            "sample_id": [sample_id],
            "n_rows_after_merge": [len(merged_df)],
            "feature_count": [len(features)],
            "classes": [", ".join(label_encoder.classes_)],
        }
    )
    summary.to_csv(output_dir / "run_summary.csv", index=False)


def main() -> None:
    args = parse_args()
    jobs = resolve_jobs(args)
    for sample_id, sample_csv, classified_csv, output_dir in jobs:
        run_one_job(
            sample_id=sample_id,
            sample_csv=sample_csv,
            classified_csv=classified_csv,
            output_dir=output_dir,
            features=args.features,
            test_size=args.test_size,
            random_state=args.random_state,
        )


if __name__ == "__main__":
    main()
